# Supplementary material for: Nanoparticulated WO3/NiWO4 Using Cellulose as a Template and Its Application as an Auxiliary Co-Catalyst to Pt for Ethanol and Glycerol Electro-Oxidation
Source: Int J Mol Sci. 2024 Jan 5;25(2):685. doi: 10.3390/ijms25020685 (PMC10815037; doi:10.3390/ijms25020685)
Supplement: Supplementary file 1 [file ijms-25-00685-s001.zip]

Archive with 1 entries (1 files):
- ijms-2750882-supplementary.pdf
